# Supplementary material for: CRISPR/Cas9-based genetic screen of SCNT-reprogramming resistant genes identifies critical genes for male germ cell development in mice
Source: Sci Rep. 2021 Jul 29;11:15438. doi: 10.1038/s41598-021-94851-9 (PMC8322354; doi:10.1038/s41598-021-94851-9)
Supplement: Supplementary file 4 — Supplementary Information 2. [file 41598_2021_94851_MOESM4_ESM.xlsx]

## Sheet: Sheet1
Table S3. List of the differentially regulated genes in SCNT blastocysts, Related to Figure 2
symbol			state	Chr	Start	End	IVF_rep1	IVF_rep2	SCNT_rep1	SCNT_rep2	IVF.mean.fpkm	SCNT.mean.fpkm	log2(FC)_SCNTvsIVF	IVF.meth.promoter	SCNTkdm4d.meth.promoter	Methylation Difference
LOC100861571			down	Chr12	110889634	110889705	190.175	0	0	0	95.0875	0	-9.89463	NA	NA	#VALUE!
LOC100302567			up	Chr7	29136558	29136652	0	28.4427	65.8741	28.7867	14.2213	47.3304	1.72764	NA	NA	#VALUE!
Ostb			up	Chr9	65260559	65270580	4.1507	6.48533	20.8602	14.8845	5.31801	17.8724	1.72994	NA	NA	#VALUE!
Gm5480			up	Chr16	5007381	5007418	56.4837	105.81	191.717	356.266	81.1469	273.991	1.75427	NA	NA	#VALUE!
LOC100861570			up	Chr12	110887827	110887897	0	0	0	158.184	0	79.092	9.62921	NA	NA	#VALUE!
Xlr5a	placenta and testis		down	ChrX	70352973	70363041	4.29414	9.20832	1.60493	2.45757	6.75123	2.03125	-1.68466	0.0294118	0.75	0.720588
Asz1	specific to testis (+ bladder)	Homozygous null male mice are sterile resulting from a block in spermatid development	down	Chr6	18000963	18059061	5.32024	5.85272	1.11108	0.376215	5.58648	0.743648	-2.75282	0.0140845	0.344554	0.33047
AU022751	ovary and testis specific	no report	down	ChrX	5658335	5660538	4.90491	9.34384	2.36643	1.24895	7.12437	1.80769	-1.92105	0.0306748	0.334096	0.303421
Xlr4c	placenta		down	ChrX	70479414	70488469	4.43969	8.80649	1.01615	1.6038	6.62309	1.30997	-2.25345	0.0256411	0.322314	0.296673
Tex12	specific to testis	Mice homozygous for a knockout allele exhibit infertility associated with failure of crossover events during meiosis	down	Chr9	50365252	50369373	10.0545	21.7644	5.27313	3.86502	15.9094	4.56907	-1.77772	0.0203443	0.271883	0.251539
Xlr3b	placenta		down	ChrX	70437517	70448269	2.76386	6.67952	0.621717	0.852703	4.72169	0.73721	-2.52588	0.0243902	0.25641	0.23202
1700013H16Rik-Xlr6	specific to testis	no report (but known ad Xlr6)	down	ChrX	51046077	51061008	12.5995	19.4374	0.0367533	2.63289	16.0185	1.33482	-3.48977	0.0707071	0.281787	0.21108
Tuba3b			down	Chr6	145564482	145569997	13.9456	15.0755	2.68046	1.81266	14.5106	2.24656	-2.63839	0.0755712	0.259677	0.184106
Xlr3a	placenta		down	ChrX	70331631	70342434	13.9426	26.0404	5.40469	7.42693	19.9915	6.41581	-1.62457	0.059829	0.237037	0.177208
Xlr3c	placenta		down	ChrX	70499878	70510729	3.42005	6.93775	0.812519	1.00767	5.1789	0.910095	-2.38575	0.0612245	0.230088	0.168864
Cox8c			down	Chr12	104137515	104138744	4.14084	7.76541	0.605043	0.731329	5.95312	0.668186	-2.97815	0.0477707	0.216418	0.168647
Slc25a31	specific to testis	Male mice homozygous for a null allele exhibit infertility, arrested meiosis and increased apoptosis of the spermatocytes.	down	Chr3	40512792	40530016	1.30377	6.7165	0.656881	0.680896	4.01014	0.668888	-2.41834	0.03995	0.206534	0.166584
Cox7b2			down	Chr5	71834061	71939444	2.0495	5.21299	0.115952	0.21808	3.63124	0.167016	-3.80466	0.0974576	0.261538	0.164081
Xlr4b	placenta		down	ChrX	70459703	70467792	6.34242	7.60703	1.24239	1.58221	6.97473	1.4123	-2.22593	0.0263158	0.176471	0.150155
Gm6432-Faiml			down	Chr9	99134718	99134946	11.5172	15.9831	4.35585	4.59227	13.7501	4.47406	-1.59835	0.0170648	0.166969	0.149904
Tex101	specific to testis	Male mice homozygous for a knockout allele of this marker are infertile due to the failure of sperm to migrate into the oviduct.	down	Chr7	25453030	25457069	4.43026	8.15054	3.11383	0.817169	6.2904	1.9655	-1.62942	0.0603865	0.208791	0.148405
4930591A17Rik			up	Chr2	179149641	179149805	0.733842	2.56235	5.19507	8.33435	1.6481	6.76471	1.97341	0.0325203	0.164557	0.132037
Magea5	placenta and testis		down	ChrX	151487603	151496096	13.3679	10.9554	1.36268	0.44739	12.1616	0.905035	-3.60884	0.116071	0.244048	0.127976
Rbp2	broadly expressed	Saturable vitamin A (retinol) uptake is impaired in homozygous mutant mice. Serum retinol levels are unaffected when with normal dietary intake, however, pups of homozygous dams fed a marginal retinol diet show increased neonatal lethality due to inadequate retinal transport to the fetus.	down	Chr9	98390955	98410190	10.248	9.90203	1.45203	1.82205	10.075	1.63704	-2.55033	0.113514	0.239726	0.126212
Crygd	broadly expressed including ovary and testis	Heterozygotes for a spontaneous mutation exhibit a dense nuclear cataract and mild microphthalmia by 2-months of age, followed by posterior capsular rupture into the posterior vitreous by 3-months. In homozygotes, the microphthalmia is more pronounced.	down	Chr1	65108411	65110014	16.228	3.375	1.57966	0.816439	9.8015	1.19805	-2.9313	0.0625	0.188442	0.125942
Rhox6			up	ChrX	35180231	35183034	0	1.55344	4.04957	6.70234	0.77672	5.37596	2.64292	0.0233333	0.135417	0.112083
Tat	highly expressed in liver	no report	down	Chr8	112514335	112523704	9.10806	8.45502	0.680446	1.54727	8.78154	1.11386	-2.87121	0.198324	0.300231	0.101907
Magea8	placenta and testis		down	ChrX	151420317	151430393	7.61089	5.64094	1.43451	0.555837	6.62591	0.995174	-2.61857	0.112994	0.214286	0.101291
Fabp9	specific to testis	Mice homozygous for a knock-out allele exhibit sperm head abnormalities without altering fertility.	down	Chr3	10179850	10197222	11.6598	8.54379	0.736129	1.47856	10.1018	1.10734	-3.07891	0.0532787	0.149091	0.0958122
Mael	specific to testis	Male mice homozygous for a null allele are infertile and display small testes, a complete block of spermatogenesis due to apoptosis during meiotic prophase I, defects in homologous chromosome synapsis, DNA damage, reduced DNA methylation, and derepression of L1 retrotransposons in the adult testis.	down	Chr1	168131515	168168875	6.34158	7.18329	2.22369	1.8055	6.76243	2.01459	-1.69834	0.0450928	0.136045	0.0909521
Cbr2	highly expressed in lung	no report	down	Chr11	120590798	120593335	22.3856	18.993	3.71295	5.8479	20.6893	4.78043	-2.09076	0.0534125	0.140719	0.0873061
Fabp4	broadly expressed in adipose tissues	Homozygotes for a targeted null mutation exhibit susceptibility to diet-induced obesity, attenuated dibutyryl cAMP-induced adipocyte release of glycerol and free fatty acid, and reduced acute insulin secretion in response to beta-adrenergic stimulation.	down	Chr3	10204342	10208576	1.89372	7.01952	0.962463	1.52096	4.45662	1.24171	-1.76389	0.0666666	0.15	0.0833333
Xlr5b	placenta and testis		down	ChrX	70394179	70403738	4.75184	7.50561	1.48487	2.46505	6.12873	1.97496	-1.58585	0.108527	0.186046	0.0775194
1700123I01Rik-Majin	specific to testis	no report	down	Chr19	6184409	6224219	2.43148	4.45038	0.82038	1.03942	3.44093	0.9299	-1.78162	0.0329068	0.110256	0.0773497
1700019E08Rik			up	Chr2	45552125	45552149	0.476408	1.27739	2.29011	3.72609	0.876899	3.0081	1.66975	0.0999999	0.174312	0.074312
Elf5			up	Chr2	103252254	103285445	3.23021	3.88152	17.9465	9.498	3.55586	13.7223	1.91871	0.0613267	0.125763	0.0644364
Gm773	specific to testis	no report (protein is similar to Sycp3)	down	ChrX	53443003	53455967	5.09859	9.91115	0.136802	1.55556	7.50487	0.846181	-3.00674	0.170068	0.228261	0.0581928
Fetub	broadly expressed	Mice homozygous for a knock-out allele exhibit female infertility due to premature hardening of the zona pellucida.	down	Chr16	22918454	22939841	6.0604	7.35378	1.00157	2.00492	6.70709	1.50324	-2.08604	0.0864393	0.144304	0.0578645
AF357426			up	Chr12	110881048	110881114	0	0	241.037	0	0	120.519	10.2362	0.25	0.307692	0.0576922
Rbmxl2			down	Chr7	114352958	114354430	9.59221	9.07347	2.60962	1.56172	9.33284	2.08567	-2.10962	0.0251534	0.0723562	0.0472028
Derl3			up	Chr10	75356142	75358686	1.87801	0.438695	4.40924	3.96788	1.15835	4.18856	1.76896	0.024178	0.0707965	0.0466185
Myl9			up	Chr2	156601199	156607393	0.970254	3.36783	14.1249	28.9977	2.16904	21.5613	3.25496	0.0148883	0.0582706	0.0433823
Kng1			down	Chr16	23058372	23080079	3.54114	3.48131	0.618335	1.32369	3.51123	0.971012	-1.75351	0.0714286	0.113924	0.0424955
4930550L24Rik			down	ChrX	56164637	56173481	31.2371	33.8287	3.00167	1.70739	32.5329	2.35453	-3.73281	0.247788	0.28972	0.0419321
Serpina3m			up	Chr12	105578703	105632467	1.63471	0.917205	7.02995	7.57819	1.27596	7.30407	2.42788	0.0757575	0.115385	0.0396271
2410076I21Rik			down	Chr9	58500662	58589366	32.6605	43.3689	13.0188	10.5843	38.0147	11.8016	-1.6792	0.0298507	0.0693333	0.0394826
Msc			down	Chr1	14743428	14746047	14.7158	19.3684	1.53694	9.57716	17.0421	5.55705	-1.59942	0.0075188	0.0452729	0.0377542
Cd7			down	Chr11	120898064	120900732	2.91943	5.70924	0.386966	2.09001	4.31433	1.23849	-1.72159	0.0391304	0.076	0.0368696
Tdpoz4			down	Chr3	93600319	93601432	0.106724	9.29228	0.204255	0.467987	4.6995	0.336121	-3.46008	0.125	0.159091	0.034091
Xlr			down	ChrX	51086924	51100873	4.84811	9.96028	0.921757	3.1791	7.40419	2.05043	-1.80307	0.0507246	0.0833333	0.0326087
Ptk6			up	Chr2	180929828	180937494	1.23617	1.45106	7.00158	3.45903	1.34362	5.23031	1.88453	0.116466	0.148837	0.0323714
Tspan1			up	Chr4	115834485	115840203	4.42559	4.32148	33.8321	21.5011	4.37354	27.6666	2.63386	0.0241935	0.056338	0.0321445
Tnp2			down	Chr16	10788027	10788748	2.09737	4.12145	1.0181	0.692427	3.10941	0.855263	-1.74834	0.0735786	0.105114	0.031535
Adrb3			down	Chr8	28336247	28340060	3.17652	3.64775	0.883132	1.12255	3.41214	1.00284	-1.67112	0.106771	0.13782	0.0310497
Entpd1			up	Chr19	40686886	40816092	2.99721	3.20017	10.9538	10.6734	3.09869	10.8136	1.77057	0.0102041	0.0408654	0.0306613
Bhmt2			down	Chr13	94426051	94444257	5.89286	5.03904	0.558299	1.11273	5.46595	0.835515	-2.5728	0.00626959	0.0328185	0.0265489
H19			up	Chr7	149761436	149764051	0.845456	0.747815	7.97127	3.38392	0.796636	5.6776	2.68788	0.190407	0.212857	0.0224502
Plac1			up	ChrX	50423178	50467582	21.7678	33.2521	90.0793	86.9273	27.5099	88.5033	1.68217	0.017094	0.0375722	0.0204782
Sult4a1			down	Chr15	83906526	83936184	13.5885	9.892	3.60737	2.92185	11.7402	3.26461	-1.81519	0.0218801	0.0422311	0.020351
Aif1l			up	Chr2	31805822	31828962	1.64979	1.63019	4.54604	6.47827	1.63999	5.51215	1.68948	0.0106645	0.0309278	0.0202634
Ren1			down	Chr1	135247142	135256900	12.0226	17.1708	4.05054	3.36798	14.5967	3.70926	-1.94791	0.136842	0.15674	0.0198977
Nupr1			up	Chr7	133766759	133768984	1.06486	3.00372	109.889	10.2629	2.03429	60.0759	4.81736	0.082153	0.0965147	0.0143618
Trib3			up	Chr2	152163160	152169796	3.70189	4.36528	16.3572	8.52014	4.03359	12.4387	1.60092	0.00921659	0.0188206	0.00960399
Npy			down	Chr6	49772727	49779504	9.60348	16.2756	2.53758	3.25485	12.9395	2.89622	-2.12168	0.0140485	0.0232816	0.00923306
4930461G14Rik			up	Chr9	58302980	58303163	0.0892316	0.223339	8.32799	13.6635	0.156285	10.9957	5.43611	0.0586319	0.0660661	0.00743416
Jdp2			up	Chr12	86940054	86980828	2.67046	3.52908	12.5321	7.5909	3.09977	10.0615	1.66707	0.0210526	0.0210236	-2.90621e-05
S100a3			down	Chr3	90404136	90406624	5.36163	4.68592	0.883645	1.49008	5.02377	1.18686	-1.99335	0.0703517	0.0616114	-0.00874036
Car4			down	Chr11	84771255	84779556	24.8369	32.4025	8.94249	7.89621	28.6197	8.41935	-1.75323	0.0287984	0.0171858	-0.0116126
Slc7a8			up	Chr14	55341051	55400723	0.543117	0.388539	3.61608	2.56948	0.465828	3.09278	2.49638	0.048913	0.0350877	-0.0138253
Plac8			up	Chr5	100982751	101001224	2.70492	5.21249	12.892	17.1674	3.95871	15.0297	1.89829	0.0940171	0.0794979	-0.0145192
Ddit3			up	Chr10	126727848	126733344	22.0102	38.2202	74.2335	107.639	30.1152	90.9363	1.59117	0.0204626	0.00565371	-0.0148089
Acot1			down	Chr12	85350451	85358619	12.1021	9.7084	3.24636	1.85541	10.9053	2.55089	-2.05365	0.0583468	0.0352423	-0.0231045
Glipr2			up	Chr4	43970573	43991990	17.1129	22.0436	71.5946	57.2606	19.5783	64.4276	1.71331	0.0581959	0.0349776	-0.0232183
Krt19			up	Chr11	100002125	100007233	1.18112	2.07376	14.3257	6.40848	1.62744	10.3671	2.59915	0.0598425	0.0348101	-0.0250324
Scarna2			down	Chr3	108357259	108357320	563.982	0	0	0	281.991	0	-11.4619	0.0392157	0.0112782	-0.0279375
0610009L18Rik			up	Chr11	120209992	120210176	1.15047	0.926956	3.9234	4.52479	1.03871	4.2241	1.92499	0.0369881	0.00569476	-0.0312933
Fam154a			down	Chr4	86090601	86204207	2.69518	4.88453	0.305835	1.764	3.78986	1.03492	-1.77713	0.222513	0.189474	-0.0330395
Parva			up	Chr7	119571018	119735202	1.69798	2.77086	7.32221	6.85593	2.23442	7.08907	1.62274	0.0513196	0.0168776	-0.034442
Chac1			up	Chr2	119176977	119180062	0.888008	1.26592	6.22736	1.26452	1.07696	3.74594	1.70827	0.0617978	0.0251004	-0.0366973
Klk7			down	Chr7	51066813	51071729	40.3021	22.1437	7.51747	5.4862	31.2229	6.50183	-2.24628	0.105485	0.0653846	-0.0401006
Apoc2			up	Chr7	20256927	20262233	1.0855	0.572799	4.57721	34.3129	0.829149	19.4451	4.39475	0.136126	0.0947369	-0.0413888
BC051665			up	Chr13	60883247	60887725	4.57572	6.39513	104.429	85.764	5.48543	95.0965	4.09117	0.160494	0.104839	-0.055655
Pde6a			down	Chr18	61380152	61449372	2.02916	7.84514	0.40627	2.31636	4.93715	1.36132	-1.78534	0.201905	0.140449	-0.0614553
Scarna3a			up	Chr1	161270437	161270555	0	11.3936	25.369	11.6161	5.6968	18.4926	1.6814	0.305882	0.240741	-0.0651416
Gm514			up	Chr9	65208866	65228184	0.940865	0.101563	8.46525	2.47057	0.521214	5.46791	3.16397	0.25552	0.186131	-0.0693891
Gstm6			down	Chr3	107741765	107746667	7.44414	10.8434	1.37468	2.25555	9.14377	1.81512	-2.27105	0.23421	0.161458	-0.0727522
Pi1			down	Chr13	55926414	55932786	6.58472	3.79381	1.73185	1.44005	5.18926	1.58595	-1.64951	0.110602	0.0368567	-0.0737453
Praf2			up	ChrX	7305696	7308189	59.3784	62.329	175.792	207.2	60.8537	191.496	1.65228	0.138223	0.0510708	-0.087152
Defb25			up	Chr2	152448091	152448789	0.606272	0.509479	2.35621	5.77709	0.557875	4.06665	2.663	0.331476	0.226667	-0.10481
Impact			down	Chr18	13130760	13151457	14.0819	16.8622	3.29441	5.18206	15.472	4.23824	-1.84378	0.355091	0.228571	-0.12652
Slc39a2			up	Chr14	52513284	52515481	2.08426	2.5475	18.1648	7.18172	2.31588	12.6733	2.40251	0.237918	0.107872	-0.130046
Scarna3b			down	Chr12	81492599	81492724	44.1151	0	10.3791	0	22.0575	5.18955	-2.06658	0.335165	0.161677	-0.173488

## Sheet: Sheet2
Table S1. List of genes that are resistant to SCNT reprogramming
Modified from Matoba et al., Cell Stem Cell, 2018 (GSE112546)				Gene expression levels (FPKM)				DNA methylation levels at promoter
Gene	Expressed tissues	KO report	Chromosome	IVF average	SCNT average	Fold change (log2)		IVF	SCNT	Methylation difference
Xlr5a	placenta and testis	-	ChrX	6.75123	2.03125	-1.68466		0.0294118	0.75	0.720588
Asz1	testis	Males are infertile.	Chr6	5.58648	0.743648	-2.75282		0.0140845	0.344554	0.33047
Ezhip	testis and ovary	Females show reduced fertility. Males exhibit normal fertility.	ChrX	7.12437	1.80769	-1.92105		0.0306748	0.334096	0.303421
Xlr4c	placenta	-	ChrX	6.62309	1.30997	-2.25345		0.0256411	0.322314	0.296673
Tex12	testis	Males and females are infertile	Chr9	15.9094	4.56907	-1.77772		0.0203443	0.271883	0.251539
Xlr3b	placenta	-	ChrX	4.72169	0.73721	-2.52588		0.0243902	0.25641	0.23202
Xlr6	testis	-	ChrX	16.0185	1.33482	-3.48977		0.0707071	0.281787	0.21108
Tuba3b	testis	-	Chr6	14.5106	2.24656	-2.63839		0.0755712	0.259677	0.184106
Xlr3a	placenta	-	ChrX	19.9915	6.41581	-1.62457		0.059829	0.237037	0.177208
Xlr3c	placenta	-	ChrX	5.1789	0.910095	-2.38575		0.0612245	0.230088	0.168864
Cox8c	testis	-	Chr12	5.95312	0.668186	-2.97815		0.0477707	0.216418	0.168647
Slc25a31	testis	Males are infertile	Chr3	4.01014	0.668888	-2.41834		0.03995	0.206534	0.166584
Cox7b2	testis	-	Chr5	3.63124	0.167016	-3.80466		0.0974576	0.261538	0.164081
Xlr4b	placenta	-	ChrX	6.97473	1.4123	-2.22593		0.0263158	0.176471	0.150155
Faiml	testis	-	Chr9	13.7501	4.47406	-1.59835		0.0170648	0.166969	0.149904
Tex101	testis	Males are infertile.	Chr7	6.2904	1.9655	-1.62942		0.0603865	0.208791	0.148405
Magea5	placenta and testis	-	ChrX	12.1616	0.905035	-3.60884		0.116071	0.244048	0.127976
Rbp2	broadly expressed	Normal fertility	Chr9	10.075	1.63704	-2.55033		0.113514	0.239726	0.126212
Crygd	broadly expressed	Normal fertility	Chr1	9.8015	1.19805	-2.9313		0.0625	0.188442	0.125942
Tat	liver	-	Chr8	8.78154	1.11386	-2.87121		0.198324	0.300231	0.101907
Magea8	placenta and testis	-	ChrX	6.62591	0.995174	-2.61857		0.112994	0.214286	0.101291
Fabp9	testis	Males exhibit reduced fertility.	Chr3	10.1018	1.10734	-3.07891		0.0532787	0.149091	0.0958122
Mael	testis	Males are infertile.	Chr1	6.76243	2.01459	-1.69834		0.0450928	0.136045	0.0909521
Cbr2	lung	-	Chr11	20.6893	4.78043	-2.09076		0.0534125	0.140719	0.0873061
Fabp4	broadly expressed	Normal fertility	Chr3	4.45662	1.24171	-1.76389		0.0666666	0.15	0.0833333
Xlr5b	placenta and testis	-	ChrX	6.12873	1.97496	-1.58585		0.108527	0.186046	0.0775194
Majin	testis and ovary	Males and females are infertile	Chr19	3.44093	0.9299	-1.78162		0.0329068	0.110256	0.0773497
Gm773	testis	-	ChrX	7.50487	0.846181	-3.00674		0.170068	0.228261	0.0581928
Fetub	broadly expressed	Females are infertile.	Chr16	6.70709	1.50324	-2.08604		0.0864393	0.144304	0.0578645
	Genes show testis (and ovary) specific expression and their KO shows spermatogenesis defects
	Genes show testis specific expression but no KO reported
	X linked multi-copy genes
	broadly expressed genes
Expression repressed (FC>2) in SCNT blastocyst
Promoter hyper methylated (>5% absolute) in SCNT blastocyst
